# Supplementary material for: Patient Satisfaction with Anticoagulation for Venous Thromboembolic Disease: A Systematic Review of Oral and Parenteral Regiments
Source: Medicina (Kaunas). 2026 Apr 17;62(4):783. doi: 10.3390/medicina62040783 (PMC13117933; doi:10.3390/medicina62040783)
Supplement: Supplementary file 1 [file medicina-62-00783-s001.zip]

Archive with 3 entries (3 files):
- Supplementary Table S3. Quality.pdf
- Supplementary Table S1. PRISMA 2020 Checklist.pdf
- Supplementary Table S2. PUBMED.pdf
